# Supplementary material for: Decontamination of Spores on Model Stainless-Steel Surface by Using Foams Based on Alkyl Polyglucosides
Source: Molecules. 2023 Jan 17;28(3):936. doi: 10.3390/molecules28030936 (PMC9919089; doi:10.3390/molecules28030936)
Supplement: Supplementary file 1 [file molecules-28-00936-s001.zip]

Archive with 1 entries (1 files):
- molecules-2143761-supplementary.pdf
